# Supplementary material for: Long Non-Coding RNA ANRIL as a Potential Biomarker of Chemosensitivity and Clinical Outcomes in Osteosarcoma
Source: Int J Mol Sci. 2021 Oct 16;22(20):11168. doi: 10.3390/ijms222011168 (PMC8538287; doi:10.3390/ijms222011168)
Supplement: Supplementary file 1 [file ijms-22-11168-s001.zip]

Archive with 1 entries (1 files):
- ijms-1381793-supplementary.pdf
